# Supplementary material for: Rapid Evaluation of Wet Gluten Content in Wheat Using Hyperspectral Technology Combined with Machine Learning Algorithms
Source: Foods. 2025 Dec 23;15(1):41. doi: 10.3390/foods15010041 (PMC12785360; doi:10.3390/foods15010041)
Supplement: Supplementary file 1 [file foods-15-00041-s001.zip]

Archive with 1 entries (1 files):
- foods-4028114-supplementary.pdf
